# Supplementary material for: Accelerated Predictive Stability Testing: Accelerating Registration Phase and Application of Reduced Designs for Shelf-Life Determination of Parenteral Drug Product
Source: Pharmaceutics. 2025 Jan 25;17(2):160. doi: 10.3390/pharmaceutics17020160 (PMC11858995; doi:10.3390/pharmaceutics17020160)
Supplement: Supplementary file 1 [file pharmaceutics-17-00160-s001.zip]

Archive with 1 entries (1 files):
- pharmaceutics-3429011-supplementary.pdf
